# Supplementary material for: Optimization of cryoprotectants and storage temperatures for preserving viability and probiotic properties of lyophilized bacterial strains from chicken gut
Source: PLoS One. 2025 Jul 10;20(7):e0328216. doi: 10.1371/journal.pone.0328216 (PMC12244651; doi:10.1371/journal.pone.0328216)
Supplement: S1 Dataset — (XLSX) [file pone.0328216.s001.xlsx]

## Sheet: B. tropicus KBC8
Storage time	Variants of the preparation during the lyophilization method										Pathogenic bacteria
	I	II	III	IV	V	VI	VII	VIII	IX	X
0 Month	+	+	+	+	+	+	+	+	+	+	E. coli
3 Months	+	+	+	+	+	+	+	+	+	+
6 Months	+	+	+	+	+	+	+	+	+	+
9 Months	+	+	+	+	+	+	+	+	+	+
12 Months	-	-	-	+	-	+	+	-	+	+
0 Month	+	+	+	+	+	+	+	+	+	+	Y. enterocolitica
3 Months	+	+	+	+	+	+	+	+	+	+
6 Months	+	+	+	+	+	+	+	+	+	+
9 Months	+	+	+	+	+	+	+	+	+	+
12 Months	-	-	+	-	+	+	+	+	+	+
0 Month	+	+	+	+	+	+	+	+	+	+	V. cholerae
3 Months	+	+	+	+	+	+	+	+	+	+
6 Months	+	+	+	+	+	+	+	+	+	+
9 Months	-	+	+	-	+	+	+	+	+	+
12 Months	-	-	-	+	-	-	+	-	+	+
0 Month	+	+	+	+	+	+	+	+	+	+	Kl. pneumoniae
3 Months	+	+	+	+	+	+	+	+	+	+
6 Months	+	+	+	+	+	+	+	+	+	+
9 Months	+	+	+	+	+	+	+	+	+	+
12 Months	-	+	+	-	+	+	+	+	+	+
0 Month	+	+	+	+	+	+	+	+	+	+	S. typhi
3 Months	+	+	+	+	+	+	+	+	+	+
6 Months	+	+	+	+	+	+	+	+	+	+
9 Months	+	+	+	+	+	+	+	+	+	+
12 Months	-	+	+	+	+	+	+	+	+	+

## Sheet: B. tequilensis KBC4
Storage time	Variants of the preparation during the lyophilization method										Pathogenic bacteria
	I	II	III	IV	V	VI	VII	VIII	IX	X
0 Month	+	+	+	+	+	+	+	+	+	+	E. coli
3 Months	+	+	+	+	+	+	+	+	+	+
6 Months	+	+	+	+	+	+	+	+	+	+
9 Months	+	+	+	+	+	+	+	+	+	+
12 Months	-	+	+	+	+	+	+	+	+	+
0 Month	+	+	+	+	+	+	+	+	+	+	Y. enterocolitica
3 Months	+	+	+	+	+	+	+	+	+	+
6 Months	+	+	+	+	+	+	+	+	+	+
9 Months	+	+	+	+	+	+	+	+	+	+
12 Months	-	+	+	-	+	+	+	+	+	+
0 Month	+	+	+	+	+	+	+	+	+	+	V. cholera
3 Months	+	+	+	+	+	+	+	+	+	+
6 Months	+	+	+	+	+	+	+	+	+	+
9 Months	-	+	+	-	+	+	+	+	+	+
12 Months	-	-	+	+	-	+	+	-	+	+
0 Month	+	+	+	+	+	+	+	+	+	+	Kl. pneumoniae
3 Months	+	+	+	+	+	+	+	+	+	+
6 Months	+	+	+	+	+	+	+	+	+	+
9 Months	+	+	+	+	+	+	+	+	+	+
12 Months	-	+	+	-	+	+	+	+	+	+
0 Month	+	+	+	+	+	+	+	+	+	+	S. typhi
3 Months	+	+	+	+	+	+	+	+	+	+
6 Months	+	+	+	+	+	+	+	+	+	+
9 Months	-	+	+	+	+	+	+	+	+	+
12 Months	-	+	+	+	+	+	+	+	+	+

## Sheet: L. salivarius KBC9
Storage time	Variants of the preparation during the lyophilization method										Pathogenic bacteria
	I	II	III	IV	V	VI	VII	VIII	IX	X
0 Month	+	+	+	+	+	+	+	+	+	+	E. coli
3 Months	+	+	+	+	+	+	+	+	+	+
6 Months	+	+	+	+	+	+	+	+	+	+
9 Months	+	+	+	+	+	+	+	+	+	+
12 Months	+	+	+	+	+	+	+	+	+	+
0 Month	+	+	+	+	+	+	+	+	+	+	Y. enterocolitica
3 Months	+	+	+	+	+	+	+	+	+	+
6 Months	+	+	+	+	+	+	+	+	+	+
9 Months	+	+	+	+	+	+	+	+	+	+
12 Months	-	-	+	+	+	+	+	+	+	+
0 Month	+	+	+	+	+	+	+	+	+	+	V. cholera
3 Months	+	+	+	+	+	+	+	+	+	+
6 Months	+	+	+	+	+	+	+	+	+	+
9 Months	-	+	+	+	+	+	+	+	+	+
12 Months	-	-	+	+	+	+	+	+	+	+
0 Month	+	+	+	+	+	+	+	+	+	+	Kl. pneumoniae
3 Months	+	+	+	+	+	+	+	+	+	+
6 Months	+	+	+	+	+	+	+	+	+	+
9 Months	-	-	+	+	-	+	+	+	+	+
12 Months	-	-	-	+	-	-	+	-	+	+
0 Month	+	+	+	+	+	+	+	+	+	+	S. typhi
3 Months	+	+	+	+	+	+	+	+	+	+
6 Months	+	+	+	+	+	+	+	+	+	+
9 Months	+	+	+	+	+	+	+	+	+	+
12 Months	-	+	+	+	+	+	+	+	+	+

## Sheet: S. hominis KBC6
Storage time	Variants of the preparation during the lyophilization method										Pathogenic bacteria
	I	II	III	IV	V	VI	VII	VIII	IX	X
0 Month	+	+	+	+	+	+	+	+	+	+	E. coli
3 Months	+	+	+	+	+	+	+	+	+	+
6 Months	+	+	+	+	+	+	+	+	+	+
9 Months	+	+	+	+	+	+	+	+	+	+
12 Months	-	+	+	+	+	+	+	+	+	+
0 Month	+	+	+	+	+	+	+	+	+	+	Y. enterocolitica
3 Months	+	+	+	+	+	+	+	+	+	+
6 Months	+	+	+	+	+	+	+	+	+	+
9 Months	+	+	+	+	+	+	+	+	+	+
12 Months	-	-	+	+	+	+	+	+	+	+
0 Month	+	+	+	+	+	+	+	+	+	+	V. cholera
3 Months	+	+	+	+	+	+	+	+	+	+
6 Months	+	+	+	+	+	+	+	+	+	+
9 Months	-	-	-	+	-	-	+	+	+	+
12 Months	-	-	-	-	-	-	-	-	-	+
0 Month	+	+	+	+	+	+	+	+	+	+	Kl. pneumoniae
3 Months	+	+	+	+	+	+	+	+	+	+
6 Months	+	+	+	+	+	+	+	+	+	+
9 Months	-	-	+	+	-	+	+	+	+	+
12 Months	-	-	-	+	-	-	+	-	+	+
0 Month	+	+	+	+	+	+	+	+	+	+	S. typhi
3 Months	+	+	+	+	+	+	+	+	+	+
6 Months	+	+	+	+	+	+	+	+	+	+
9 Months	+	+	+	+	+	+	+	+	+	+
12 Months	-	+	+	+	+	+	+	+	+	+

## Sheet: S. gallinarum KBC10
Storage time	Variants of the preparation during the lyophilization method										Pathogenic bacteria
	I	II	III	IV	V	VI	VII	VIII	IX	X
0 Month	+	+	+	+	+	+	+	+	+	+	E. coli
3 Months	+	+	+	+	+	+	+	+	+	+
6 Months	+	+	+	+	+	+	+	+	+	+
9 Months	-	+	+	+	+	+	+	+	+	+
12 Months	-	-	-	+	-	-	+	-	+	+
0 Month	+	+	+	+	+	+	+	+	+	+	Y. enterocolitica
3 Months	+	+	+	+	+	+	+	+	+	+
6 Months	+	+	+	+	+	+	+	+	+	+
9 Months	-	-	-	+	--	+	+	+	+	+
12 Months	-	-	-	-	-	-	-	-	-	-
0 Month	+	+	+	+	+	+	+	+	+	+	V. cholera
3 Months	+	+	+	+	+	+	+	+	+	+
6 Months	+	+	+	+	+	+	+	+	+	+
9 Months	-	-	-	-	-	-	+	-	+	+
12 Months	-	-	-	-	-	-	-	-	-	-
0 Month	+	+	+	+	+	+	+	+	+	+	Kl. pneumoniae
3 Months	+	+	+	+	+	+	+	+	+	+
6 Months	+	+	+	+	+	+	+	+	+	+
9 Months	-	-	+	+	+	+	+	+	+	+
12 Months	-	-	-	-	-	+	+	-	+	+
0 Month	+	+	+	+	+	+	+	+	+	+	S. typhi
3 Months	+	+	+	+	+	+	+	+	+	+
6 Months	+	+	+	+	+	+	+	+	+	+
9 Months	+	+	+	+	+	+	+	+	+	+
12 Months	-	-	+	+	-	+	+	+	+	+
